# Supplementary material for: Comparative metabolomics analysis of different resistant rice varieties in response to the brown planthopper Nilaparvata lugens Hemiptera: Delphacidae
Source: Metabolomics. 2019 Apr 11;15(4):62. doi: 10.1007/s11306-019-1523-4 (PMC6459800; doi:10.1007/s11306-019-1523-4)
Supplement: Supplementary file 1 — Supplementary material 1 (XLSX 36 kb) [file 11306_2019_1523_MOESM1_ESM.xlsx]

## Sheet: Table S1
		Table S1 The primers used in this study
Gene name	Accession Number	Gene abbreviation	q-pcr primers-F (5'-3')	q-pcr primers-R (5'-3')	PCR product size（bp）	PCR efficiency（%）
Actin	Os03g0718100		TGGCCTCCAAGGAGTAAGAAAC	GGGATAGGGCCTCTCTTGCT	129	95.4
Chalcone synthase	Os11g0530600	CHS	GGGCTCATCTCGAAGAACAT	CCTCATCCTCTCCTTGTCCA	158	94.3
Phenylalanine ammonia-lyase	Os02g0626100	PAL	AGCTCCGTCAAGAACTGCGTC	CGATGGCGGTGAGGAGGT	112	96.2
Flavonol synthase	AK072697	FLS	CAGGGCCTGCAGATCAAGAA	GTGTGTCGCCAATGTTAACGA	132	94.2
Arginine decarboxylase	Os06g0131300	ADC	AATCATCCCAATCCAGTGCCTT	TGCCTCCCGCTGATGAAGT	152	95.5
Spermidine synthase	Os07g0408700	SPDS	TGTGCGAAAGAAGGTCCAGC	TGCGATTCACTCCACATCCA	126	92.7

## Sheet: Table S2
Table S2 relative peak area and statistical analysis on metabolites contained in three rice cultivars during BPH infestation
Category	Name	Rt(min)	PubChem CID	Qualifier ion (m/z)	Match	R.Match	Prob.（%）	TN1					IR36				IR56
								0h（mg/g）	24h（fold）	48h（fold）	96h（fold）	0h（mg/g）	24h（fold）	48h（fold）	96h（fold）	0h（mg/g）	24h（fold）	48h（fold）	96h（fold）
Amino acids	3-Cyano-alanine	14.01	439742	141, 73, 142	694	662	74.4	0.0017±0.0001	1.3795 ± 0.1163	1.4203 ± 0.1702	1.5371 ± 0.0989	0.0031±0.0003	1.1966 ± 0.0325	1.5307 ± 0.0753	2.2564 ± 0.1848	0.0071±0.0005	3.2986 ± 0.1954	5.1574 ± 0.1393	6.6588 ± 0.2935
Amino acids	Cysteine	18.56	5862	220, 218, 221	720	745	70.2	0.0007±0.0000	1.2218 ± 0.0939	1.0765 ± 0.1011	0.7106 ± 0.0623	0.0005±0.0000	1.1353 ± 0.1598	1.1186 ± 0.0863	1.2669 ± 0.1723	0.0006±0.0000	0.5538 ± 0.0017	0.3975 ± 0.0132	0.6344 ± 0.0340
Amino acids	Phenylalanine	20.18	6140	218, 192, 73	894	899	80.9	0.0127±0.0011	2.3777 ± 0.3133	3.0231 ± 0.3119	2.4372 ± 0.0165	0.0082±0.0007	1.0348 ± 0.0079	2.7723 ± 0.1780	2.9385 ± 0.1714	0.0087±0.0004	0.7677 ± 0.0246	1.0386 ± 0.0269	0.7728 ± 0.0228
Amino acids	Alanine	7.15	5950	116, 73, 147	942	951	78.5	0.0069±0.0002	0.5785 ± 0.1820	2.0086 ± 0.0805	3.4628 ± 0.1191	0.0017±0.0002	0.5648 ± 0.0255	0.5494 ± 0.0463	0.6035 ± 0.0144	0.0052±0.0002	0.7650 ± 0.0600	0.7088 ± 0.0207	0.6111 ± 0.0168
Amino acids	Glycine	12.3	750	174, 147, 248	885	886	88.1	0.0457±0.0018	0.8353 ± 0.0151	1.5694 ± 0.2220	1.7784 ± 0.0899	0.0131±0.0003	0.7460 ± 0.0043	0.5840 ± 0.0483	1.3186 ± 0.0727	0.0363±0.0005	1.0534 ± 0.0064	1.4997 ± 0.1320	0.8532 ± 0.0521
Amino acids	Glutamate	20.15	33032	246, 73, 128	962	962	94.8	0.1677±0.0071	1.7691 ± 0.0417	2.1625 ± 0.0295	1.1788 ± 0.0465	0.0946±0.0039	0.9458 ± 0.0186	1.0552 ± 0.0479	1.0099 ± 0.0614	0.1357±0.0063	0.7789 ± 0.0194	0.5870 ± 0.0097	0.8655 ± 0.0412
Amino acids	Lysine	26.54	5962	73, 174, 317	808	884	89.4	0.0071±0.0003	1.9109 ± 0.1355	1.7642 ± 0.0281	1.7254 ± 0.0102	0.0067±0.0003	0.2267 ± 0.0095	0.3287 ± 0.0292	0.3335 ± 0.0124	0.0077±0.0007	0.7758 ± 0.0192	0.5949 ± 0.0382	0.0686 ± 0.0055
Amino acids	Leucine	31.67	6106	202, 203, 204	735	870	71.4	0.0029±0.0001	2.6021 ± 0.1761	2.8661 ± 0.4045	3.9344 ± 0.4914	0.0005±0.0001	0.5493 ± 0.0611	0.4423 ± 0.0351	1.4913 ± 0.1033	0.0012±0.0001	0.6235 ± 0.0126	0.7703 ± 0.0526	0.6160 ± 0.0121
Amino acids	Proline	12.08	145742	142, 73, 143	888	900	90.8	0.0006±0.0000	2.3126 ± 0.0327	2.0364 ± 0.0617	1.6915 ± 0.0359	0.0007±0.0000	0.5368 ± 0.0330	0.8424 ± 0.0297	1.2097 ± 0.0376	0.0007±0.0000	0.7806 ± 0.0733	0.7551 ± 0.0440	0.5926 ± 0.0349
Amino acids	Serine	11.07	5951	73, 116, 132	974	975	96.6	0.0021±0.0002	0.4731 ± 0.1295	1.1276 ± 0.1552	1.7433 ± 0.0671	0.001±0.0001	0.2740 ± 0.0022	0.6432 ± 0.0608	0.6785 ± 0.0325	0.0016±0.0001	1.1158 ± 0.0437	1.6036 ± 0.0194	0.7984 ± 0.0335
Amino acids	Aspartic acid	15.4	5960	73, 160, 75	742	798	82.4	0.0007±0.0001	0.7937 ± 0.0838	1.1525 ± 0.1035	0.8490 ± 0.0328	0.0004±0.0000	0.6631 ± 0.0400	0.5625 ± 0.0411	0.2108 ± 0.0213	0.0007±0.0001	1.5827 ± 0.009	1.3697 ± 0.0312	1.3725 ± 0.0164
Amino acids	Asparagine	19.58	6267	44, 73, 159	882	886	90.7	0.1023±0.0029	1.2788 ± 0.0244	1.3904 ± 0.0248	1.5673 ± 0.1025	0.0481±0.0018	1.2001 ± 0.0056	1.6752 ± 0.0711	1.6911 ± 0.1192	0.0466±0.002	1.3641 ± 0.0242	2.7935 ± 0.1297	2.6498 ± 0.1694
Amino acids	Valine	9.95	6287	144, 73, 218	906	907	76.5	0.0681±0.0029	2.0180 ± 0.0443	2.3116 ± 0.0136	2.4299 ± 0.0440	0.0349±0.0011	0.7575 ± 0.0498	1.1940 ± 0.0826	1.2146 ± 0.0296	0.0348±0.0004	0.9154 ± 0.0609	0.5684 ± 0.0674	0.4670 ± 0.0164
Amino acids	Isoleucine	11.98	6306	158, 73, 159	943	951	73.5	0.0371±0.0017	2.1826 ± 0.0886	2.7282 ± 0.0248	2.5492 ± 0.0528	0.0186±0.0011	0.6086 ± 0.0286	1.3348 ± 0.1011	1.2492 ± 0.0253	0.0164±0.0002	1.2488 ± 0.0857	1.1989 ± 0.0273	0.8277 ± 0.0148
Carbohydrates	Arabitol	21.79	66308	73, 147, 103	794	824	70.3	0.0029±0.0004	1.7698 ± 0.2976	1.9741 ± 0.0384	2.4690 ± 0.0219	0.0009±0.0001	0.4432 ± 0.0123	0.6149 ± 0.0490	1.1199 ± 0.1456	0.0017±0.0002	1.4326 ± 0.0270	1.6299 ± 0.0736	1.2414 ± 0.1570
Carbohydrates	Galactose	26.38	3037556	73, 319, 205	910	911	73.1	0.0344±0.0011	0.3907 ± 0.0105	0.4212 ± 0.0315	0.2482 ± 0.0209	0.0187±0.0006	1.2489 ± 0.0084	0.8323 ± 0.0426	0.7723 ± 0.0149	0.0287±0.0007	0.7985 ± 0.0398	0.9000 ± 0.0051	1.2524 ± 0.0276
Carbohydrates	Mannose	33.72	18950	387, 299, 160	828	854	77.3	0.0015±0.0000	0.6641 ± 0.0267	3.5594 ± 0.3209	1.4683 ± 0.0546	0.0015±0.0001	0.8629 ± 0.0578	0.4186 ± 0.0305	0.7036 ± 0.0310	0.0021±0.0001	0.7260 ± 0.0367	1.0688 ± 0.0101	0.5831 ± 0.0460
Carbohydrates	Fructose	33.53	5984	73, 315, 217	834	848	64.8	0.0384±0.0015	0.6229 ± 0.0361	0.6735 ± 0.0481	0.4769 ± 0.0137	0.0429±0.002	0.4471 ± 0.0005	0.8386 ± 0.0370	0.5231 ± 0.0181	0.0318±0.0005	0.7648 ± 0.0457	0.9002 ± 0.0325	0.8751 ± 0.0552
Carbohydrates	Ribose	21.07	5311110	73, 103, 217	908	909	74.3	0.0065±0.0004	1.0722 ± 0.0113	0.7911 ± 0.0112	1.2060 ± 0.0914	0.0054±0.0003	0.9515 ± 0.1056	1.2217 ± 0.1031	1.0304 ± 0.0484	0.0060±0.0002	0.5570 ± 0.0022	0.6297 ± 0.0469	0.6240 ± 0.0402
Carbohydrates	Myo-inositol	29.68	892	73, 217, 305	960	960	85.9	0.0261±0.0009	0.7405 ± 0.0195	0.5328 ± 0.0011	0.4968 ± 0.0096	0.0316±0.0013	0.7043 ± 0.0040	0.6533 ± 0.0322	0.8883 ± 0.0331	0.0390±0.0015	0.7229 ± 0.0153	0.8739 ± 0.0404	1.1128 ± 0.0483
Carbohydrates	Sedoheptulose	25.86	5459879	205, 319, 217	719	798	77	0.0031±0.0001	0.0844 ± 0.0036	0.1753 ± 0.0308	0.0769 ± 0.0210	0.1938±0.0964	1.0153 ± 0.0969	1.8516 ± 0.2640	1.9932 ± 0.0139	0.0191±0.0115	9.5443 ± 0.5127	8.9340 ± 1.1637	5.9642 ± 0.7482
Carbohydrates	Maltose	39.84	6255	204, 205, 361	734	786	75.9	0.0076±0.0032	0.8096 ± 0.0439	0.1913 ± 0.0284	0.3575 ± 0.0655	0.0016±0.0004	1.2007 ± 0.0375	0.9774 ± 0.0254	1.0528 ± 0.0772	0.0058±0.0016	0.6710 ± 0.0283	1.0898 ± 0.0265	1.1234 ± 0.2053
Carbohydrates	Xylulose	19.04	5289590	73, 147, 117	711	738	74.4	0.0607±0.0020	0.8497 ± 0.0066	0.1952 ± 0.1203	0.2718 ± 0.0133	0.0478±0.0127	1.2319 ± 0.0127	1.2444 ± 0.0404	1.2203 ± 0.0755	0.0700±0.0031	1.0803 ± 0.0116	1.0701 ± 0.0343	1.1165 ± 0.0383
Carbohydrates	Glucose	19.87	107526	204, 191, 217	775	782	88.9	0.1859±0.0062	0.4135 ± 0.0334	0.3041 ± 0.0371	0.2719 ± 0.0600	0.0668±0.0023	0.0859 ± 0.0070	1.0913 ± 0.1106	0.6896 ± 0.0531	0.0561±0.0011	0.8396 ± 0.0557	1.1254 ± 0.0028	0.7648 ± 0.0455
Carbohydrates	Sorbitol	31.13	5780	73, 147, 315	725	735	72.5	0.0052±0.0003	0.8663 ± 0.0384	1.4727 ± 0.1395	0.8971 ± 0.1017	0.0074±0.0005	1.1515 ± 0.0123	0.9669 ± 0.0390	0.6272 ± 0.0370	0.0092±0.0004	0.3340 ± 0.0086	0.6171 ± 0.0203	0.8980 ± 0.0106
Ester compound	Glycerol 3-phosphoglycerate		129672418	73, 357, 299	944	953	92.9	0.0131±0.0006	0.6753 ± 0.0105	0.4224 ± 0.0055	0.2037 ± 0.0577	0.0157±0.0007	0.7231 ± 0.0159	0.6399 ± 0.0413	0.2464 ± 0.0105	0.0163±0.0002	0.6563 ± 0.0045	0.6729 ± 0.0194	0.9166 ± 0.0423
Fatty acids	Arachidic acid	35.85	10467	117, 75, 132	848	857	96.7	0.0022±0.0001	1.1655 ± 0.0445	1.5251 ± 0.0396	1.5654 ± 0.0622	0.0018±0.0001	1.1912 ± 0.0861	1.9660 ± 0.1831	2.0204 ± 0.1573	0.0022±0.0001	0.9642 ± 0.0402	0.9499 ± 0.0935	1.0072 ± 0.0366
Fatty acids	Palmitic acid	26.71	985	74, 87, 43	920	920	74.3	0.0049±0.0003	2.0584 ± 0.2344	1.9442 ± 0.0240	3.5591 ± 0.0071	0.0041±0.0003	2.1695 ± 0.0677	2.0637 ± 0.1254	5.9089 ± 0.2043	0.0045±0.0001	1.2685 ± 0.0352	1.1476 ± 0.0284	1.0364 ± 0.0589
Fatty acids	Linoleic acid	31.97	5280450	75, 67, 81	882	882	80.2	0.0097±0.0004	1.5868 ± 0.0347	1.8090 ± 0.0344	3.0415 ± 0.0735	0.0062±0.0002	3.8648 ± 0.0704	2.6531 ± 0.0767	5.6264 ± 0.2974	0.0078±0.0001	1.9258 ± 0.0847	1.8862 ± 0.0225	2.1117 ± 0.0307
Fatty acids	Octadecanoic acid	32.57	5281	73, 117, 75	958	959	95.5	0.1389±0.0054	0.9227 ± 0.0147	1.0723 ± 0.0332	1.0551 ± 0.0463	0.1288±0.0035	1.0718 ± 0.0481	1.0842 ± 0.0606	1.1052 ± 0.0672	0.1373±0.0025	0.8923 ± 0.0217	0.8731 ± 0.0760	1.1930 ± 0.0563
Fatty acids	Oleic acid	30.02	445639	55, 69, 43	714	714	87.6	0.0001±0.0000	1.5702 ± 0.0115	2.1282 ± 0.0515	1.3724 ± 0.0386	0.0001±0.0000	1.0376 ± 0.0213	1.7703 ± 0.0791	1.4214 ± 0.0844	0.0001±0.0000	1.3984 ± 0.0176	0.9346 ± 0.0257	1.0046 ± 0.0611
Fatty acids	Palmitoleic Acid	28.5	445638	117, 75, 129	718	723	73.8	0.0014±0.0002	0.5136 ± 0.0618	0.8003 ± 0.0852	1.0406 ± 0.0502	0.0017±0.0001	0.5084 ± 0.0127	0.3551 ± 0.0615	0.3954 ± 0.0942	0.0013±0.0001	1.2694 ± 0.0100	1.0776 ± 0.1039	1.0415 ± 0.0450
Nucleotides	Guanosine	40.75	135398635	73, 103, 147	779	780	80.2	0.0049±0.0002	0.6064 ± 0.0217	0.6598 ± 0.0281	0.8013 ± 0.0653	0.0022±0.0001	1.0470 ± 0.0249	0.2991 ± 0.0533	2.2795 ± 0.2029	0.0022±0.0002	0.2643 ± 0.0630	0.2422 ± 0.0089	0.2165 ± 0.0267
Nucleotides	Uridine	35.78	6029	73, 217, 147	896	896	90	0.0099±0.0002	0.1034 ± 0.0088	0.0592 ± 0.0007	0.1550 ± 0.0036	0.0059±0.0002	0.4167 ± 0.0048	0.3007 ± 0.0123	0.3896 ± 0.0147	0.0005±0.0000	0.4023 ± 0.0331	1.1870 ± 0.0295	0.4572 ± 0.0077
Nucleotides	Uracil	13.15	1174	73, 100, 99	551	949	78	0.0012±0.0003	0.6650 ± 0.0739	0.6932 ± 0.0722	1.6777 ± 0.1247	0.0017±0.0001	0.6326 ± 0.0133	0.9358 ± 0.2001	0.7781 ± 0.0229	0.0012±0.0001	1.4873 ± 0.1327	2.7898 ± 0.2456	1.2928 ± 0.1168
Nucleotides	Adenosine	38.75	60961	230, 236, 245	701	729	92.7	0.0011±0.0000	1.0605 ± 0.1775	2.2462 ± 0.2856	2.2000 ± 0.0886	0.0010±0.0001	0.8480 ± 0.1027	0.3521 ± 0.0256	0.5402 ± 0.0151	0.0034±0.0002	0.1410 ± 0.0334	0.2742 ± 0.0145	0.3630 ± 0.0402
Organic acids	GABA	17.99	119	174, 73, 147	955	955	98.4	0.4327±0.0149	0.8599 ± 0.0115	0.6623 ± 0.0071	0.5901 ± 0.0062	0.3763±0.0153	0.7300 ± 0.0081	1.2457 ± 0.0485	0.6846 ± 0.0334	0.3992±0.0089	1.4527 ± 0.0064	2.1843 ± 0.2810	1.7045 ± 0.0354
Organic acids	Benzoic acid	10.83	243	179, 105, 135	877	895	77.7	0.0019±0.0001	1.0425 ± 0.0365	1.0072 ± 0.0267	1.3652 ± 0.0479	0.0027±0.0001	1.2586 ± 0.0152	1.2453 ± 0.0718	1.2196 ± 0.0617	0.0031±0.0001	1.8242 ± 0.2152	1.4656 ± 0.0139	1.6582 ± 0.0526
Organic acids	Oxalic acid	8.11	971	73, 147, 75	708	788	77.5	0.4821±0.0206	0.7813 ± 0.0371	1.2403 ± 0.0393	1.1314 ± 0.0229	0.3079±0.0121	1.1424 ± 0.0051	1.1092 ± 0.0709	0.7991 ± 0.0332	0.3678±0.0182	0.9787 ± 0.0088	1.1195 ± 0.0605	1.3398 ± 0.0647
Organic acids	Succinic acid	12.59	1110	147, 73, 75	966	966	89.5	0.0006±0.0000	0.8832 ± 0.019	0.9288 ± 0.0569	0.5755 ± 0.0185	0.0002±0.0000	0.9121 ± 0.0772	1.6518 ± 0.1918	0.5700 ± 0.0614	0.0003±0.0000	0.8282 ± 0.0017	0.8306 ± 0.0412	0.8086 ± 0.0446
Organic acids	Shikimic acid	24.4	8742	204, 73, 205	861	862	96.7	0.0015±0.0000	1.8238 ± 0.0191	1.5658 ± 0.0570	0.3294 ± 0.0136	0.0012±0.0001	0.7641 ± 0.0065	0.5914 ± 0.0096	0.6536 ± 0.0290	0.0042±0.0002	1.8756 ± 0.0761	1.7080 ± 0.2884	1.4367 ± 0.0076
Organic acids	Citric acid	24.51	311	273, 73, 147	959	960	98.9	0.7313±0.0578	0.7626 ± 0.0244	1.1351 ± 0.0027	0.4907 ± 0.0133	0.4876±0.0381	1.5808 ± 0.0056	1.5346 ± 0.0306	1.6050 ± 0.0305	0.3473±0.0660	0.8944 ± 0.0463	0.9529 ± 0.0738	1.7861 ± 0.0593
Organic acids	Malic acid	17.07	525	147, 73, 233	960	964	95.4	0.2446±0.0352	1.6882 ± 0.1758	2.8520 ± 0.0213	1.1551 ± 0.0252	0.2157±0.0736	1.5043 ± 0.0527	2.4622 ± 0.3581	1.9178 ± 0.0548	0.1496±0.0137	1.5307 ± 0.2080	0.6909 ± 0.0442	2.7029 ± 0.4056
Organic acids	Cinnamic acid	26.9	444539	73, 293, 219	780	931	66.7	0.0023±0.0001	1.6729 ± 0.1466	1.5354 ± 0.0938	0.8393 ± 0.0460	0.0062±0.0002	0.8148 ± 0.0076	0.9128 ± 0.0446	0.7696 ± 0.0588	0.0127±0.0001	1.5808 ± 0.0412	1.4120 ± 0.0147	1.6105 ± 0.0244
Organic acids	Lactic acid	6.18	612	73, 147, 117	919	974	61.7	0.0488±0.0027	0.9043 ± 0.0451	1.3520 ± 0.0515	0.8883 ± 0.0328	0.0335±0.0010	1.2750 ± 0.1325	1.3938 ± 0.0345	1.7514 ± 0.1231	0.0508±0.0020	1.2307 ± 0.0658	0.9188 ± 0.0398	0.6819 ± 0.0168
Organic acids	Salicylic acid	17.45	338	73 ,267, 268	913	916	83	0.0607±0.0024	1.7240 ± 0.0408	2.0108 ± 0.0324	1.2627 ± 0.0478	0.0932±0.0039	1.4432 ± 0.0097	1.9991 ± 0.0593	2.0133 ± 0.0400	0.1411±0.0020	1.8319 ± 0.0019	2.3296 ± 0.2447	2.5249 ± 0.2788
Organic acids	2-Ketone glutaric acid	18.53	51	73, 75, 147	750	765	64.7	0.1008±0.0047	1.1618 ± 0.0538	0.6549 ± 0.0661	0.3305 ± 0.0384	0.0891±0.0020	0.9832 ± 0.0181	1.0605 ± 0.0417	1.2446 ± 0.0225	0.1355±0.0045	1.6049 ± 0.0024	1.6098 ± 0.0123	1.6722 ± 0.0369
Organic acids	Fumaric acid	13.55	444972	245, 73, 147	955	967	97	0.0550±0.0022	0.4556 ± 0.0142	0.2535 ± 0.0067	0.2145 ± 0.0066	0.0304±0.0011	0.6193 ± 0.0058	0.7842 ± 0.0445	0.4676 ± 0.0223	0.0337±0.0004	0.5583 ± 0.0040	0.6773 ± 0.0220	0.6164 ± 0.0367
Organic amine	Putrescine	22.63	1045	174, 175, 176	937	944	75	0.0010±0.0000	0.8541 ± 0.0093	0.8645 ± 0.0128	1.4320 ± 0.0310	0.0011±0.0000	0.4512 ± 0.0112	0.4511 ± 0.0365	2.6608 ± 0.1682	0.0006±0.0000	1.6599 ± 0.3089	1.0369 ± 0.0342	0.9096 ± 0.0915
Phenolic compounds	Phenol	18.18	996	263, 264, 278	934	934	71.9	0.0002±0.0000	1.3359 ± 0.0652	1.4299 ± 0.1077	1.0173 ± 0.0126	0.0002±0.0000	1.4048 ± 0.1093	1.1378 ± 0.0715	1.2535 ± 0.0048	0.0002±0.0000	1.3743 ± 0.0155	1.6916 ± 0.2557	1.5122 ± 0.0366
Sterols	β-Sitosterol	46.99	222284	129, 73, 43	938	940	94.7	0.1176±0.0041	1.1361 ± 0.0350	1.2282 ± 0.0066	1.0788 ± 0.0265	0.1099±0.0044	0.9871 ± 0.0088	0.8572 ± 0.0604	0.7146 ± 0.0110	0.1277±0.0020	0.5941 ± 0.0415	0.8080 ± 0.0049	0.7768 ± 0.0088
Sterols	Cholesterol	45.03	5997	129, 329, 95	855	867	73.7	0.0039±0.0003	0.7906 ± 0.0376	1.2178 ± 0.0277	0.9047 ± 0.0409	0.0035±0.0002	0.6017 ± 0.0183	0.9539 ± 0.0621	0.9024 ± 0.0229	0.0032±0.0006	0.9594 ± 0.0943	1.0339 ± 0.0426	0.7581 ± 0.0198
Sterols	Stigmasterol	46.32	5280794	83, 129, 55	971	971	94.2	0.1159±0.0046	1.0969 ± 0.0298	1.1920 ± 0.0028	1.0580 ± 0.0247	0.1067±0.0041	0.9587 ± 0.0041	0.8675 ± 0.0568	0.7634 ± 0.0149	0.1099±0.0019	0.7005 ± 0.0505	0.8320 ± 0.0033	0.8218 ± 0.0111
Sterols	Campesterol	46.05	173183	129, 73, 43	968	968	96.8	0.0687±0.0028	1.1357 ± 0.0337	1.2608 ± 0.0094	1.1597 ± 0.0238	0.0699±0.0029	0.9262 ± 0.0098	0.8620 ± 0.0594	0.7467 ± 0.0072	0.0696±0.0012	0.6911 ± 0.0442	0.8428 ± 0.0037	0.8055 ± 0.0086
Terpenoids	Phytol	31.31	5280435	143, 73, 75	946	946	96.8	0.0123±0.0007	2.0831 ± 0.0450	1.4581 ± 0.0576	1.4917 ± 0.0299	0.0109±0.0005	1.6113 ± 0.0435	1.8750 ± 0.0627	1.7439 ± 0.1187	0.0125±0.0002	1.0933 ± 0.0272	1.1743 ± 0.0505	1.3105 ± 0.0916
Vitamins	α-Tocopherol	44.98	14985	73, 502, 237	926	932	80.1	0.0081±0.0002	1.4504 ± 0.0295	2.2075 ± 0.0155	0.6814 ± 0.0202	0.0095±0.0005	0.981 ± 0.0023	0.8923 ± 0.0590	0.8326 ± 0.0329	0.0164±0.0005	0.2811 ± 0.0052	0.2872 ± 0.0097	0.4870 ± 0.0261
Vitamins	γ-Tocopherol	43.7	92729	488, 223, 489	672	697	75.6	0.0001±0.0000	1.2773 ± 0.0420	1.9521 ± 0.1261	1.3169 ± 0.0119	0.0000±0.0000	2.4022 ± 0.1857	1.5332 ± 0.1124	1.7280 ± 0.0738	0.0002±0.0000	0.2660 ± 0.0484	0.2589 ± 0.0018	0.4865 ± 0.0438
Vitamins	Pantothenic acid	27.86	6613	73, 103, 291	880	892	98.5	0.006±0.0002	0.8317 ± 0.0952	0.8538 ± 0.0890	0.2852 ± 0.0476	0.0053±0.0004	0.6315 ± 0.2000	0.7590 ± 0.0601	0.7852 ± 0.0755	0.0011±0.0000	0.2559 ± 0.0485	0.2627 ± 0.0152	0.2542 ± 0.0228
Vitamins	Orotic acid	22.9	967	254, 357, 255	894	914	67.7	0.0002±0.0000	1.5267 ± 0.0897	2.1360 ± 0.0844	1.6027 ± 0.0706	0.0002±0.0000	0.9700 ± 0.0331	1.3551 ± 0.1254	1.3226 ± 0.0406	0.0002±0.0000	0.7020 ± 0.0343	0.7405 ± 0.0306	0.5901 ± 0.0164
The data are shown as the means ± SEM of six replicates.

## Sheet: Table S3
Table S3 List of biomarkers (differential metabolites of VIP >1) responding to BPH feeding in three rice varieties revealed by GC-MS †.
Intersections	Metabolites of VIP >1 and p<0.05
All	Triacontanoic acid, Fructose, O-Toluic-acid, Glucopyranose, Octadecadienoic acid, Lumichrome
TN1 and IR36	Mannitol, Isoleucine, Uridine, Octacosanoic acid, Fumaric acid, Raffinose, Glycerophosphoglycerol, Hexadecanoic acid
TN1 and IR56	_ ‡
IR36 and IR56	Galactose, gamma-Tocopherol, Phytol, 2,3,4-Trihydroxybutyric acid, myo-Inositol-1-phosphate
TN1 exclusively	Proline, Norleucine, Phenylalanine, Orotic acid, 1,2-Propanediol, Valine, Octadecanamide
IR36 exclusively	Altro-2-Heptulose, Glycerol, Loganin, Hexacosanoic acid, Lysine, Arginine, Fructose-6-phosphate, Gluconic acid-6-phosphate, Tetradecan-1-ol, Putrescine, Xylobiose, Decanal, Homoserine, Eicosanoic acid, Tyrosine, 3-cyano-Alanine
IR56 exclusively	GABA, 4-hydroxy-Cinnamic acid, Mannose, Alanine, Shikimic acid, 2-oxo-Glutaric acid, Cinnamate, 4-hydroxy-Benzoic acid, Asparagine, Acetic acid, Guanosine, Glyceric acid-3-phosphate
† The biomarkers for each rice cultivar were screened by making intersection with the differential metabolites (compared with no feeding samples, p<0.05) whose VIP value greater than 1 at all feeding stages. And the substances listed above table were re-analyzed with Venn diagram.
‡ Indicates there is no common metabolites between corresponding rice varieties.

## Sheet: Table S4
Table S4 The relative content of identified secondary metabolites in three rice varieties of TN1, IR36 and IR56 at 24h of BPH feeding measured by LC-MS.
Metabolite name	MS/RT (min)	MS/MS Matching rate (%)	PubChem CID	TN1	IR36	IR56
1-Methylglycocyamidine	114.0917 / 6.84	75.05	588	7.9847 ± 1.3220	1.1465 ± 0.0997	-
Propanoic acid	73.5337 / 3.81	69.39	1032	4.1486 ± 0.8899	-	-
Streptomycin	582.4566 / 14.63	58.85	19649	3.2029 ± 0.5036	-	-
Hesperetin	611.1596 / 13.04	62.94	10621	4.3922 ± 0.6300	0.6415 ± 0.0472	0.6225 ± 0.1492
Ornidazole	220.1117 / 14.16	77.49	28061	3.2841 ± 0.4859	1.0559 ± 0.0843	1.1759 ± 0.0587
Proquamezine	328.2321 / 10.24	62.96	19392	3.2096 ± 0.3621	1.0368 ± 0.0844	-
Cyanidin 3-glucoside	485.1071 / 12.99	76.03	197081	2.2095 ± 0.097	-	-
L-Deprenyl	188.0704 / 7.44	54.65	26757	0.4755 ± 0.0503	1.1846 ± 0.2478	1.409 ± 0.2263
5-methylpyrazine-2-carboxylic acid 4-oxide	155.0334 / 11.20	75.02	5310993	0.3555 ± 0.0047	0.8520 ± 0.0789	1.0936 ± 0.7497
ethyl-N-benzoyl-L-argininate	343.1766 / 14.74	61.65	2723604	0.1904 ± 0.0426	-	1.408 ± 0.5782
Sildenafil	475.3238 / 12.14	57.48	135398744	0.0665 ± 0.0019	0.7436 ± 0.0319	0.9853 ± 0.0925
Paeonol	167.1062 / 9.66	55.04	11092	0.4854 ± 0.0546	-	-
6-Hyroxyflavone	239.1279 / 11.16	56.98	72279	0.4756 ± 0.0616	-	-
Sotalol	273.1342 / 11.36	80.32	5253	0.4694 ± 0.0435	-	-
Hyoscyamine	290.1608 / 9.66	66.78	174174	0.4663 ± 0.0322	-	-
1. 9-Fluoro-17-Hydroxycortisone	381.1255 / 10.56	55.05	31378	0.4054 ± 0.0616	0.7300 ± 0.2916	1.3746 ± 0.3402
Primisulfuron methyl	469.1120 / 11.91	73.83	101525	0.3972 ± 0.0799	0.7478 ± 0.1586	0.9933 ± 0.0505
Vecuronium	558.1640 / 13.62	58.78	39765	0.1702 ± 0.0244	0.5274 ± 0.2662	-
5-Aminosalicylic acid	153.9484 / 2.81	50.13	4075	-	6.9431 ± 0.594	-
YSMLG	172.1698 / 13.67	65.98		-	3.0241 ± 0.9915	0.7509 ± 0.1138
Nuarimol	315.2319 / 13.52	73.94	91683	-	2.4286 ± 0.0705	1.4738 ± 0.3932
Ditrimine	593.2195 / 11.22	59.11	5777	1.0040 ± 0.1152	0.3866 ± 0.0397	1.0693 ± 0.1054
Dimethylguanylguanidine	130.1587 / 10.71	80.15	4091	1.1127 ± 0.1065	0.4942 ± 0.0511	1.3569 ± 0.6778
Ferimzone	255.1226 / 10.37	73.59	9013425	0.8847 ± 0.0769	0.4734 ± 0.0533	1.0385 ± 0.0698
1. 4,4'-Diamidinodiphenoxypentane	341.0627 / 2.89	52.63	4735	-	0.4656 ± 0.0549	-
Drospirenone	367.2456 / 14.80	66.91	68873	-	0.3704 ± 0.0369	1.2070 ± 0.5787
Tritoqualin	501.1578 / 12.44	70.82	72145	-	0.2222 ± 0.0295	0.9570 ± 0.3361
Chlorfluazuron	541.3060 / 14.01	57.57	91708	-	0.1046 ± 0.0084	1.4813 ± 0.4907
Bromocriptine	655.1813 / 13.61	55.61	31101	-	0.4193 ± 0.1273	-
Demoxepam	287.0558 / 12.07	63.46	13756	-	0.5717 ± 0.0787	36.9678 ± 4.6965
Triptolide	361.1111 / 8.35	55.73	107985	-	1.0097 ± 0.0791	5.5306 ± 0.5556
Prajmalium	369.0588 / 7.09	57.09	76959818	-	0.8106 ± 0.0832	4.1202 ± 0.7098
9-Hydroxyrisperidone	427.0634 / 8.78	63.89	115237	-	0.7408 ± 0.0595	3.2845 ± 0.5323
Phenvalerate	420.2152 / 3.78	62.32	3347	-	1.3054 ± 0.147	3.0053 ± 0.2323
Accuretic	439.0988 / 3.65	67.24	54892	-	-	2.9638 ± 0.5978
Phenazepam	350.2147 / 4.58	72.86	40113	-	1.5265 ± 0.2208	2.1841 ± 0.2751
Thymopentin	680.3532 / 3.55	55.27	451417	-	-	0.0099 ± 0.0012
Bromurone	244.0546 / 2.77	64.58		-	-	0.4806 ± 0.0593
Thiamine	266.1334 / 9.79	50.69	1130	-	-	0.4278 ± 0.0619
Bis(2-ethoxyethyl) phthalate	311.1683 / 5.96	74.31	69060	-	0.8477 ± 0.1562	0.3945 ± 0.0236
Bromazine	335.2739 / 8.22	72.75	2444	-	0.8925 ± 0.116	0.3200 ± 0.0454
Metenolone acetate	345.1579 / 2.66	68.42	4088	0.8362 ± 0.0806	0.5023 ± 0.1523	0.2453 ± 0.0194
Pyrvinium	383.0953 / 8.59	71.04	5281035	-	0.8358 ± 0.0741	0.4179 ± 0.0259
Apexidone	411.0660 / 11.85	52.94	5073	1.3915 ± 0.3749	1.3553 ± 0.2903	0.3203 ± 0.0188
Dilazep	605.1488 / 12.72	57.4	3074	-	0.9023 ± 0.1353	0.1943 ± 0.0045
Telmisartan	515.1548 / 7.24	65.04	65999	0.2972 ± 0.0271	1.4782 ± 0.3124	2.0333 ± 0.1078
2-Naphthylamine	144.0805 / 9.50	73.25	7057	0.3551 ± 0.0596	2.3056 ± 0.1242	3.3053 ± 0.0872
Bendiocarb	223.9886 / 1.85	63.74	2314	0.3341 ± 0.0489	1.9825 ± 0.7986	2.141 ± 0.2589
Olsalazine	303.1451 / 11.99	78.59	22419	0.2404 ± 0.0163	2.5835 ± 0.0307	1.0527 ± 0.1716
Quercetin	303.1452 / 12.29	70.62	5280343	2.7717 ± 0.3562	1.1558 ± 0.1947	0.3377 ± 0.0702
Spermidine	146.1642 /2.10	77.8	1102	2.2967 ± 0.0901	0.7798 ± 0.0635	1.1421 ± 0.0960
Acebutolol	337.0893 / 5.32	78.29	1978	1.0871 ± 0.2756	3.6687 ± 0.5547	3.4039 ± 0.4875
Sertindole	441.1003 / 10.18	65.44	60149	1.1517 ± 0.1723	0.3817 ± 0.1036	3.9191 ± 0.5386
The relative content of rice metabolites were quantified relative to controls (without BPH feeding) in respective rice varieties. The values were showed with Mean ± SE (N=4).- represented the corresponding metabolites were not detected.

## Sheet: Table S5
Table S5 list of secondary metabolites whose contents were significantly change by BPH feeding in three rice varieties revealed by LC-MS.†.
Intersections	Differential metabolites of p<0.05
All	2-Naphthylamine
TN1 and IR36	Olsalazine, Spermidine
TN1 and IR56	Bendiocarb, Quercetin, Telmisartan
IR36 and IR56	Acebutolol, Sertindole
TN1 exclusively	Streptomycin, Hesperetin, Ornidazole, Cyanidin 3-glucoside, ethyl-N-benzoyl-L-argininate, Sildenafil, Paeonol, Sotalol, Primisulfuron methyl, Vecuronium, 6-Hyroxyflavone
IR36 exclusively	5-Aminosalicylic acid, YSMLG, Nuarimol, Ferimzone, Drospirenone, Tritoqualin, Chlorfluazuron, Bromocriptine
IR56 exclusively	Demoxepam, Triptolide, Prajmalium, 9-Hydroxyrisperidone, Phenvalerate, Thymopentin, Bromurone, Thiamine, Bis(2-ethoxyethyl) phthalate, Bromazine, Metenolone acetate, Pyrvinium, Dilazep
† The differential metabolites were screened by comparing the content levels of identified metabolites in 24h BPH feeding-samples with that in no BPH feeding samples for each rice variety, using t-test (α=0.05. And only the metabolites whose content changes were greater than 2-fold or less than 0.5 fold and p values less than 0.05 have been listed in the table above.
